# Supplementary material for: Physical Activity Volume and Intensity for Healthy Body Mass Index and Cardiorespiratory Fitness: Enhancing the Translation of Children's and Adolescents' Accelerometer Physical Activity Reference Values
Source: Scand J Med Sci Sports. 2025 Aug 19;35(8):e70118. doi: 10.1111/sms.70118 (PMC12363382; doi:10.1111/sms.70118)
Supplement: Supplementary file 1 — File S1: sms70118‐sup‐0001‐Supplementaryfile1.xlsx. [file SMS-35-e70118-s002.xlsx]

## Sheet: Centiles and Values
						Average acceleration
						Mapping centiles CRF -10yrs old boy (value/centile)
						Band	VO2	laps	speed
						Low	56/25th	60/25th	57/25th
						Moderate	76/50th	80/75th	78/75th
						High	123/95th	134/97th	124/97th
						Mapping centiles to CRF -10yrs old girl (value/centile)
						Band	VO2	laps	speed
						Low	33/3th	51/25th	37/3th
						Moderate	60/50th	67/75th	63/50th
						High	95/95th	97/97th	92/95th
						Mapping centiles to BMI -10yrs old boy (value/centile)
						Band	BMI	BMIz-UK	BMI-UK
						Normowieght/over	NA	NA	57/25th
						Overweight/ob	42/5th	NA	34/3th
						Mapping centiles to BMI -10yrs old girl (value/centile)
						Band	BMI	BMIz-UK	BMI-UK
						Normowieght/over	NA	NA	57/50th
						Overweight/ob	44/10th	NA	41/5th

## Sheet: AvAcc
A								add PA		plus 30 min slow	plus 30 min fast	plus 30 min run		add PA		plus 30 min slow	plus 30 min fast	plus 30 min run
										30 mins added for each activity						30 mins added for each activity
boys BMI	AvAcc mg			boys VO2	AvAcc mg			boys BMI	AvAcc mg	slow walk	fast walk	run		boys VO2	AvAcc mg	slow walk	fast walk	run
Ow/OB	34	difference mg		low	56	difference mg		Ow/OB	34	36.2551	40.3212	60.754	difference mg	low	56	57.5034	61.5695	82.0023	difference mg
NW/OW	57	23		mod	76	20		NW/OW	57	58.4692	62.5353	82.9681	23	mod	76	76.82	80.8861	101.319	20
				high	123	47		increase for OW/OB		2.25513	6.32118	26.754		high	123	122.214	126.28	146.713	47
														increase for low		1.50342	5.56948	26.0023
										30 mins added for each activity				increase for mod		0.820046	4.06606	20.4328
girls BMI	AvAcc mg			girls VO2	AvAcc mg			girls BMI	AvAcc mg	slow walk	fast walk	run
Ow/OB	41	difference mg		low	33	difference mg		Ow/OB	41	43.0159	47.082	68.9	difference mg			30 mins added for each activity
NW/OW	57	16		mod	60	27		NW/OW	57	58.4692	62.5353	84.3667	16			slow walk	fast walk	run
				high	95	35		increase for OW/Obese		2.01595	6.082	27.9		low	33	35.2893	39.3554	59.7882	difference mg
														mod	60	61.3667	65.4328	85.8656	27
Hildebrand et al 2014 descriptive averages for calibration activities														high	95	95.1708	99.2369	119.67	35
														increase for low		2.28929	6.35535	26.7882
														increase for mod		1.36674	5.4328	25.8656
												wear time
												wd waking	we waking	mean weighted waking
												837	830	835
												871	862	868.429
												902	867	892
												940	860	917.143
													overall waking mean	878.143

## Sheet: AvAcc OWOB to NW
Boys BMI & AvAcc
Add PA to move from OW/OB to NW (23 mg)
	Mean AvAcc mg
Ow/OB	34
NW/OW	57
	5 min AvAcc (mg)	increase from mean AvAcc (mg)	10 min AvAcc (mg)	increase from mean AvAcc (mg)	15 min Av Acc (mg)	increase from mean AvAcc (mg)	30 min AvAcc (mg)	increase from mean AvAcc (mg)	60 min Av Acc (mg)	increase from mean AvAcc (mg)
slow walk	34.3759	0.375854	34.7517	0.751708	35.1276	1.12756	36.2551	2.25513	38.5103	4.51025
fast walk	35.0535	1.05353	36.1071	2.10706	37.1606	3.16059	40.3212	6.32118	46.6424	12.6424
run	38.459	4.459	42.918	8.918	47.377	13.377	60.754	26.754	87.508	53.508
to add the required 23 mg to move from OW/OB to NW, OW/OB boys could do 30 min running, or approx 60 min fast walking + 10 min running
Girls BMI & AvAcc
Add PA to move from OW/OB to NW (16 mg)
	Mean AvAcc mg
Ow/OB	41
NW/OW	57
	5 min AvAcc (mg)	increase from mean AvAcc (mg)	10 min AvAcc (mg)	increase from mean AvAcc (mg)	15 min Av Acc (mg)	increase from mean AvAcc (mg)	30 min AvAcc (mg)	increase from mean AvAcc (mg)	60 min Av Acc (mg)	increase from mean AvAcc (mg)
slow walk	41.336	0.335991	41.672	0.671982	42.008	1.00797	43.0159	2.01595	45.0319	4.03189
fast walk	42.0137	1.01367	43.0273	2.02733	44.041	3.041	47.082	6.082	53.164	12.164
run	45.4191	4.41913	49.8383	8.83827	54.2574	13.2574	67.5148	26.5148	94.0296	53.0296
to add the required 16 mg to move from OW/OB to NW, OW/OB girls could do 15 min running + 15 min fast walking, or 10 min running + 30 min fast walking + 30 min slow walking, or approx 18 min running

## Sheet: Av Acc LOW-MOD-HIGH CRF
Boys V02 & AvAcc
Add PA to move from LOW to MOD (20 mg)
	AvAcc mg
LOW	56
MOD	76
	5 min AvAcc (mg)	increase from mean AvAcc (mg)	10 min AvAcc (mg)	increase from mean AvAcc (mg)	15 min Av Acc (mg)	increase from mean AvAcc (mg)	30 min AvAcc (mg)	increase from mean AvAcc (mg)	60 min Av Acc (mg)	increase from mean AvAcc (mg)
slow walk	56.2506	0.250569	56.5011	0.501139	56.7517	0.751708	57.5034	1.50342	59.0068	3.00683
fast walk	56.9282	0.928246	57.8565	1.85649	58.7847	2.78474	61.5695	5.56948	67.139	11.139
run	60.3337	4.33371	64.6674	8.66743	69.0011	13.0011	82.0023	26.0023	108.005	52.0046
to add the required 20 mg to move from LOW to MOD, LOW CRF boys could do 10 min running + 60 min fast walking, or 23 min running
Add PA to move from MOD to HIGH (47 mg)
	AvAcc mg
MOD	76
HIGH	123
	5 min AvAcc (mg)	increase from mean AvAcc (mg)	10 min AvAcc (mg)	increase from mean AvAcc (mg)	15 min Av Acc (mg)	increase from mean AvAcc (mg)	30 min AvAcc (mg)	increase from mean AvAcc (mg)	60 min Av Acc (mg)	increase from mean AvAcc (mg)
slow walk	76.1367	0.136674	76.2733	0.273349	76.41	0.410023	76.82	0.820046	77.6401	1.64009
fast walk	76.8144	0.814351	77.6287	1.6287	78.4431	2.44305	80.8861	4.8861	85.7722	9.77221
run	80.2198	4.21982	84.4396	8.43964	88.6595	12.6595	101.319	25.3189	126.638	50.6378
to add the required 47 mg to move from MOD to HIGH, MOD CRF boys could do 56 min running
Girls V02 & AvAcc
Add PA to move from LOW to MOD (27 mg)
	AvAcc mg
LOW	33
MOD	60
	5 min AvAcc (mg)	increase from mean AvAcc (mg)	10 min AvAcc (mg)	increase from mean AvAcc (mg)	15 min Av Acc (mg)	increase from mean AvAcc (mg)	30 min AvAcc (mg)	increase from mean AvAcc (mg)	60 min Av Acc (mg)	increase from mean AvAcc (mg)
slow walk	33.3815	0.381549	33.7631	0.763098	34.1446	1.14465	35.2893	2.28929	37.5786	4.57859
fast walk	34.0592	1.05923	35.1185	2.11845	36.1777	3.17768	39.3554	6.35535	45.7107	12.7107
run	37.4647	4.46469	41.9294	8.92938	46.3941	13.3941	59.7882	26.7882	86.5763	53.5763
to add the required 27 mg to move from LOW to MOD, LOW CRF girls could do approx 15 min running + 60 min fast walking, or 30 min running
Add PA to move from MOD to HIGH (35 mg)
	AvAcc mg
MOD	60
HIGH	95
	5 min AvAcc (mg)	increase from mean AvAcc (mg)	10 min AvAcc (mg)	increase from mean AvAcc (mg)	15 min Av Acc (mg)	increase from mean AvAcc (mg)	30 min AvAcc (mg)	increase from mean AvAcc (mg)	60 min Av Acc (mg)	increase from mean AvAcc (mg)
slow walk	60.2278	0.22779	60.4556	0.455581	60.6834	0.683371	61.3667	1.36674	62.7335	2.73349
fast walk	60.9055	0.905467	61.8109	1.81093	62.7164	2.7164	65.4328	5.4328	70.8656	10.8656
run	64.3109	4.31093	68.6219	8.62187	72.9328	12.9328	85.8656	25.8656	111.731	51.7312
to add the required 35 mg to move from MOD to HIGH, MOD CRF boys could do 30 min running + 60 min fast walking, or 40 min running

## Sheet: IG
boys BMI	IG		study	OW/OB ppt #	IG	awake	sleep	waking h		boys VO2	IG		study	LOW ppt #	IG	awake	asleep	waking h	study	MOD ppt #	IG	awake	asleep	waking h
Ow/OB	-2.31	difference	assk one	84	-2.31	7.42	23.11	15.69		low	-2.16	difference	assk one	39	-2.15	7.94	22.46	14.52	assk one	62	-2.05	7.77	23.63	15.86
NW/OW	-2.15	-0.16	assk one	51	-2.3	7.18	23.16	15.98		mod	-2.04	-0.12	assk three	252	-2.16	no data	no data	#VALUE!	assk three	433	-2.04	7.57	23.07	15.5
			assk one	149	-2.37	7.68	22.44	14.76		high	-1.8	-0.24	assk three	324	-2.16	7.19	20.71	13.52	assk three	289	-2.05	6.88	20.83	13.95
girls BMI	IG		study	OW/OB ppt #	IG	awake	sleep	waking h		girls VO2	IG		study	LOW ppt #	IG	awake	asleep	waking h	study	MOD ppt #	IG	awake	asleep	waking h
Ow/OB	-2.36	difference	assk three	333	-2.37	7.57	20.91	13.34		low	-2.31	difference	assk three	432	-2.32	7.7	21.64	13.94	assk one	153	-2.15	7.99	22.86	14.87
NW/OW	-2.16	-0.2	assk three	366	-2.36	8.53	23.01	14.48		mod	-2.15	-0.16	assk three	283	-2.31	7.48	23.16	15.68	assk one	190	-2.15	7.15	21.67	14.52
			assk three	187	-2.36	no data	no data	#VALUE!		high	-1.94	-0.21	assk three	276	-2.31	6.52	21.07	14.55	assk three	395	-2.15	7.41	21.83	14.42
